# Supplementary material for: Antibiofilm Combinatory Strategy: Moxifloxacin-Loaded Nanosystems and Encapsulated N-Acetyl-L-Cysteine
Source: Pharmaceutics. 2022 Oct 26;14(11):2294. doi: 10.3390/pharmaceutics14112294 (PMC9699636; doi:10.3390/pharmaceutics14112294)
Supplement: Supplementary file 1 [file pharmaceutics-14-02294-s001.zip]

Archive with 1 entries (1 files):
- pharmaceutics-1969049-supplementary.pdf
